# Supplementary material for: Postmortem computed tomography and histopathology of distal limb lesions in giraffe (Giraffa spp.) under managed care
Source: PLoS One. 2026 Jun 26;21(6):e0352507. doi: 10.1371/journal.pone.0352507 (PMC13308844; doi:10.1371/journal.pone.0352507)
Supplement: S1 Dataset — Spreadsheet containing de-identified giraffe, foot, and medial/lateral digit-level CT scoring data used to generate the descriptive summaries and exploratory statistical analyses reported in the manuscript. The file also includes definitions of column abbreviations and terminology. (XLSX) [file pone.0352507.s001.xlsx]

## Sheet: Full data set
Patient ID	Sex	Foot	Zoo ID	Year Died	Age (yrs)	Species	Susp br min		DDFT min		SDFT min		Interdigital lig min	Cruciate lig min		Oblique lig min		Palm dig ann		Collat Fetlock		Collat PIP		Collat DIP		Fetlock SBC		PIP SBC		DIP SBC		Nav Dz		Ped Ost		P3 fract		Laminitis		Osteo Fetlock		Osteo PIP		Osteo DIP		Prox Sesamoiditis/osteonecrosis		Intersesamoidean lig
							Medial	Lateral	Medial	Lateral	Medial	Lateral	C	Medial	Lateral	Medial	Lateral	Medial	Lateral	Medial	Lateral	Medial	Lateral	Medial	Lateral	Medial	Lateral	Medial	Lateral	Medial	Lateral	Medial	Lateral	Medial	Lateral	Medial	Lateral	Medial	Lateral	Medial	Lateral	Medial	Lateral	Medial	Lateral	Medial	Lateral	Medial	Lateral
1	M	LH	A	2015	29	Reticulated	0	0	0	0	0	0	0	1	1	0	1	0	0	0	1	1	1	0	0	0	0	0	1	0	0	0	0	2	2	0	0	1	1	0	0	0	0	1	1	0	0	0	0
1	M	RF	A	2015	29	Reticulated	0	0	0	0	0	0	0	1	1	1	1	0	0	1	1	1	1	1	1	0	0	3	1	1	0	1	0	2	2	0	0	1	1	0	0	3	0	1	1	0	0	2	2
1	M	LF	A	2015	29	Reticulated	0	0	0	0	0	0	0	0	1	0	0	0	0	1	1	1	0	2	0	0	0	3	0	1	0	1	1	2	2	0	0	1	1	1	1	2	1	1	1	0	0	0	0
2	F	LF	B	2013	32	Reticulated	0	0	0	0	0	0	0	0	0	0	0	0	0	0	0	1	1	2	2	0	0	1	1	3	3	2	2	2	2	1	1	0	0	0	0	1	1	3	3	0	0	1	1
2	F	LH	B	2013	32	Reticulated	1	1	0	0	0	0	0	0	0	0	0	0	0	2	0	0	0	0	0	2	1	1	0	1	0	0	0	1	1	0	0	0	0	1	1	0	0	1	1	2	1	2	2
2	F	RF	B	2013	32	Reticulated	0	0	0	0	0	0	0	0	0	0	1	0	1	0	0	2	2	1	1	1	0	1	1	3	3	3	3	1	1	0	0	0	0	1	1	3	1	3	3	1	0	0	1
2	F	RH	B	2013	32	Reticulated	0	0	0	0	0	0	0	0	0	0	0	0	0	0	0	0	0	0	0	1	0	1	1	1	1	0	0	1	1	0	0	0	0	1	1	1	0	1	1	0	0	2	2
3	F	LF	B	2012	11	Reticulated	n/a	n/a	n/a	n/a	n/a	n/a	n/a	n/a	n/a	n/a	n/a	n/a	n/a	n/a	n/a	n/a	n/a	1	1	1	1	0	0	3	1	0	2	1	1	3	1	0	0	1	1	1	1	2	3	0	0	1	2
3	F	LH	B	2012	11	Reticulated	2	2	0	1	n/a	n/a	1	n/a	n/a	n/a	n/a	n/a	n/a	n/a	n/a	n/a	n/a	0	0	0	0	0	0	1	1	0	0	1	1	0	0	0	0	1	1	0	0	2	2	0	0	2	2
3	F	RF	B	2012	11	Reticulated	2	0	3	2	0	0	0	0	0	0	0	0	0	0	0	n/a	n/a	1	1	0	0	0	0	3	2	2	0	2	2	1	1	0	0	0	0	1	0	3	3	3	0	1	1
3	F	RH	B	2012	11	Reticulated	0	0	0	0	0	0	0	0	0	0	0	n/a	n/a	0	0	n/a	n/a	0	0	0	0	0	0	0	0	0	0	1	1	0	0	0	0	0	0	1	0	1	2	0	0	2	3
4	F	LF	C	2004	13.5	Reticulated	0	0	2	0	1	0	0	0	0	0	0	0	0	0	0	1	0	0	0	0	2	2	0	0	0	0	0	1	1	0	0	0	0	1	1	1	1	0	0	0	1	0	1
4	F	RF	C	2004	13.5	Reticulated	0	0	0	0	0	0	0	0	2	0	0	0	0	1	1	0	1	0	0	0	0	0	0	0	0	0	0	1	1	0	0	0	0	1	1	0	0	0	0	1	0	1	1
4	F	RH	C	2004	13.5	Reticulated	0	1	0	0	0	0	0	1	1	0	0	0	0	1	1	0	0	0	1	0	0	0	0	1	2	0	0	1	1	0	0	0	0	1	1	0	2	0	1	1	0	2	2
5	F	RF	C	2005	24	Reticulated	2	2	1	1	2	2	0	2	2	2	2	1	1	1	0	1	2	2	2	0	0	0	0	0	1	0	0	1	1	0	0	0	0	1	1	1	1	1	2	0	0	0	0
6	M	LF	B	2013	13	Reticulated	0	0	0	0	0	0	0	1	2	1	0	0	0	1	1	1	0	2	1	0	0	0	0	3	0	2	1	2	1	1	0	1	0	1	1	1	1	3	2	0	0	0	0
6	M	LH	B	2013	13	Reticulated	0	0	0	0	1	0	0	1	1	1	2	0	0	1	1	0	0	0	0	0	0	0		1	1	2	0	2	2	0	0	1	1	1	1	0	0	1	1	0	0	0	0
6	M	RF	B	2013	13	Reticulated	0	0	0	0	0	0	0	0	2	0	1	0	0	1	1	2	1	2	2	0	0	1	0	3	0	3	3	3	2	2	0	1	0	1	0	3	0	3	2	0	0	0	0
6	M	RH	B	2013	13	Reticulated	0	0	0	0	0	2	0	0	0	0	0	0	0	1	1	0	0	0	0	0	0	0	0	1	1	0	0	1	1	0	0	1	0	0	0	0	0	1	1	1	1	2	2
7	M	LF	D	2019	20	Reticulated	0	0	0	0	2	0	0	2	1	0	0	0	0	2	1	2	0	2	1	0	0	0	0	0	0	1	0	1	1	0	0	1	1	1	1	2	1	1	1	1	1	0	0
7	M	LH	D	2019	20	Reticulated	2	0	0	0	2	1	0	2	1	0	0	0	1	1	0	3	1	1	1	1	1	3	1	2	0	1	2	1	1	0	0	1	1	1	1	2	0	2	1	1	1	0	0
7	M	RF	D	2019	20	Reticulated	0	0	0	0	0	0	0	1	1	0	0	0	0	1	0	3	0	0	0	2	0	1	1	0	0	0	0	1	1	0	0	1	1	1	1	3	0	1	0	1	1	0	0
7	M	RH	D	2019	20	Reticulated	0	0	1	1	0	0	0	2	0	0	0	0	0	0	0	2	0	1	1	0	1	0	0	0	0	0	1	1	1	0	0	1	1	1	1	1	0	1	1	1	1	0	0
8	F	LF	B	2018	32.9	Reticulated	3	3	3	3	3	3	3	2	3	2	2	1	1	2	2	2	2	3	3	1	1	0	1	0	2	0	1	2	2	0	0	3	3	1	1	1	2	1	2	0	0	1	1
8	F	LH	B	2018	32.9	Reticulated	3	3	3	3	2	2	2	3	3	2	2	2	0	2	2	0	0	0	0	0	0	0	0	1	0	0	0	1	1	0	0	1	1	0	1	0	0	2	1	0	0	2	2
8	F	RF	B	2018	32.9	Reticulated	3	3	1	1	2	3	3	3	2	2	2	0	1	3	3	2	2	3	3	1	2	1	1	0	1	2	1	1	1	0	0	1	1	2	2	1	1	2	3	1	1	0	2
8	F	RH	B	2018	32.9	Reticulated	3	3	1	2	2	3	2	2	3	2	1	2	1	2	3	0	0	1	1	1	1	1	0	0	1	0	0	1	1	0	0	1	1	2	2	1	1	1	1	1	1	1	2
9	F	LF	B	2017	17	Reticulated	0	0	0	0	2	0	0	0	0	0	0	0	0	0	0	0	0	0	0	0	0	1	0	0	0	2	2	2	2	0	0	0	0	1	1	0	1	1	2	0	0	2	2
9	F	LH	B	2017	17	Reticulated	0	0	0	0	0	0	0	0	1	0	0	0	0	0	0	0	0	0	0	1	0	0	0	0	0	1	1	1	1	0	0	0	0	2	2	0	0	1	1	0	0	1	1
9	F	RF	B	2017	17	Reticulated	0	1	1	1	1	1	0	1	1	1	1	0	0	0	1	2	0	1	2	0	0	0	0	1	2	2	1	2	2	0	0	0	0	0	0	0	0	2	2	0	0	2	1
9	F	RH	B	2017	17	Reticulated	0	0	0	0	1	1	0	0	1	0	0	0	0	0	0	1	0	0	0	1	0	0	0	0	1	1	1	1	1	0	0	0	0	0	1	0	0	0	0	0	0	1	0
10	M	LF	E	2014	24	Reticulated	0	0	0	0	0	0	0	0	1	0	0	0	0	0	0	2	1	3	2	0	0	2	2	3	3	2	3	3	2	1	1	3	1	0	0	1	1	3	3	0	3	0	0
10	M	RF	E	2014	24	Reticulated	0	0	0	0	0	0	0	0	0	0	0	0	0	1	0	1	1	1	1	0	0	1	0	2	2	2	2	3	3	0	1	2	1	0	0	1	1	2	3	3	3	1	1
11	F	LF	B	2020	29.8	Reticulated	1	0	0	0	0	0	0	0	0	0	0	0	0	0	0	1	1	0	0	0	0	0	1	2	3	2	1	1	1	0	1	1	1	1	0	2	2	2	2	1	1	0	0
11	F	RF	B	2020	29.8	Reticulated	0	0	0	0	0	0	0	0	0	1	1	0	0	0	1	0	0	0	0	0	0	0	0	0	0	1	2	1	1	0	0	1	1	0	0	0	0	1	1	1	1	1	1
11	F	LH	B	2020	29.8	Reticulated	0	0	0	0	0	1	0	0	0	1	0	0	0	0	0	0	0	0	0	2	1	0	0	0	0	0	0	2	2	0	0	1	1	1	1	1	1	1	1	1	1	0	0
11	F	RH	B	2020	29.8	Reticulated	0	0	0	0	0	0	0	0	0	0	0	0	0	0	0	0	0	0	0	1	0	1	0	0	0	0	0	1	1	0	0	1	2	0	1	1	1	1	1	1	1	0	0
12	M	RF	F	2022	21	Reticulated	1	0	1	0	1	0	0	1	1	1	1	2	0	0	0	2	0	1	1	0	1	1	0	0	0	0	0	1	1	0	0	1	0	0	0	2	0	1	0	0	0	0	0
12	M	LF	F	2022	21	Reticulated	1	0	0	1	1	1	0	0	0	0	0	1	1	0	2	0	2	1	0	0	0	1	1	0	0	0	0	1	1	0	0	0	1	1	1	0	2	1	1	1	2	0	0
12	M	RH	F	2022	21	Reticulated	0	0	0	0	0	0	0	0	0	0	0	0	0	0	0	0	0	0	0	0	0	0	0	0	0	0	0	1	1	0	0	0	1	0	0	0	0	0	0	0	0	1	0
12	M	LH	F	2022	21	Reticulated	0	0	0	0	0	0	0	0	0	0	0	0	0	0	0	0	0	1	0	0	0	0	0	0	0	0	0	1	1	0	0	1	1	0	0	0	0	0	0	0	0	0	0
13	F	RF	G	2018	0.05	Masai	0	0	0	0	0	0	0	0	0	0	0	0	0	0	0	0	0	0	0	0	0	0	0	0	0	0	0	0	0	0	0	0	0	0	0	0	0	0	0	0	0	0	0
13	F	LF	G	2018	0.05	Masai	0	0	0	0	0	0	0	0	0	0	0	0	0	0	0	0	0	0	0	0	0	0	0	0	0	0	0	0	0	0	0	0	0	0	0	0	0	0	0	0	0	0	0
13	F	RH	G	2018	0.05	Masai	0	0	0	0	0	0	0	0	0	0	0	0	0	0	0	0	0	0	0	0	0	0	0	0	0	0	0	0	0	0	0	0	0	0	0	0	0	0	0	0	0	0	0
13	F	LH	G	2018	0.05	Masai	0	0	0	0	0	0	0	0	0	0	0	0	0	0	0	0	0	0	0	0	0	0	0	0	0	0	0	0	0	0	0	0	0	0	0	0	0	0	0	0	0	0	0
14	M	RF	H	2021	16	Masai	0	0	0	1	0	0	1	0	0	0	0	0	0	1	1	0	0	1	1	1	1	2	2	1	1	1	1	1	1	0	0	1	1	0	0	1	1	1	1	2	2	0	0
14	M	LF	H	2021	16	Masai	0	0	0	0	0	0	0	0	0	0	0	0	0	1	1	1	1	2	2	1	1	1	1	2	2	1	1	2	2	0	0	1	1	1	1	1	1	2	2	1	1	0	0
15	F	RF	I	2018	23.8	Reticulated	0	0	1	0	0	0	0	0	0	0	0	0	0	0	0	0	0	0	0	1	0	1	1	2	2	2	2	2	2	1	1	1	1	0	0	1	1	2	2	0	0	0	0
15	F	RH	I	2018	23.8	Reticulated	0	0	0	0	1	0	0	0	0	0	0	0	0	0	0	0	0	0	0	0	0	0	0	1	1	0	1	0	0	0	0	0	0	0	0	0	0	1	1	0	0	1	1
15	F	LH	I	2018	23.8	Reticulated	0	0	1	1	1	0	0	0	0	0	0	0	0	0	0	0	0	3	1	1	1	2	0	2	1	2	2	1	1	1	0
16	F	RF	I	2022	1.1	Reticulated	0	0	1	0	0	0	0	0	0	1	1	0	0	0	0	0	0	0	0	0	0	0	0	0	0	0	0	0	0	0	0	0	0	0	0	0	0	0	0	0	0	0	0
16	F	LF	I	2022	1.1	Reticulated	0	0	1	1	0	0	0	0	0	1	2	0	0	0	0	0	0	0	0	0	0	0	0	0	0	0	0	0	0	0	0	0	0	0	0	0	0	0	0	0	0	0	0
16	F	RH	I	2022	1.1	Reticulated	0	0	1	1	0	0	0	0	0	1	1	0	0	0	0	0	0	0	0	1	1	1	1	0	0	0	0	0	0	0	0	1	1	1	1	0	1	0	0	0	0	0	0
16	F	LH	I	2022	1.1	Reticulated	0	0	1	0	0	0	0	0	0	1	0	0	0	0	0	0	0	0	0	0	0	0	0	0	0	0	0	0	0	0	0	0	0	0	0	0	0	0	0	0	0	0	0
17	F	RF	I	2022	2.6	Reticulated	0	0	0	0	0	0	0	0	0	1	1	0	0	0	0	0	0	0	0	0	0	0	0	0	0	0	0	0	0	0	0	0	0	0	0	0	0	0	0	0	0	0	0
17	F	LF	I	2022	2.6	Reticulated	0	0	1	2	0	0	0	0	0	1	1	0	0	0	0	0	0	0	0	0	0	0	0	0	0	0	1	0	0	0	0	0	0	1	1	0	0	0	0	0	0	0	0
17	F	RH	I	2022	2.6	Reticulated	0	0	1	1	0	0	0	1	1	1	1	0	0	0	0	0	0	0	0	0	0	0	0	0	0	0	0	0	0	0	0	0	0	0	0	0	0	0	0	0	0	0	0
17	F	LH	I	2022	2.6	Reticulated	0	0	1	1	0	0	0	0	0	0	0	0	0	0	0	0	0	0	0	0	0	0	0	0	0	0	0	0	0	0	0	0	0	0	0	0	0	0	0	1	1	1	1
18	M	RF	J	2023	25	Masai	0	0	0	0	0	0	0	0	0	1	0	0	0	0	0	0	0	0	0	0	1	0	0	0	0	1	1	1	1	0	0	0	1	1	1	0	0	1	1	0	0	0	0
18	M	LF	J	2023	25	Masai	0	0	0	0	0	0	0	0	0	0	0	0	0	0	0	0	0	1	0	0	0	0	0	0	0	1	1	1	0	0	0	0	0	0	0	0	0	1	1	0	0	0	0
18	M	RH	J	2023	25	Masai	0	0	0	0	0	0	0	0	1	0	0	1	1	0	0	0	0	1	1	1	1	1	1	2	2	1	1	2	1	1	1	0	0	1	1	1	1	2	2	1	1	0	0
18	M	LH	J	2023	25	Masai	0	0	0	0	1	0	0	0	0	0	0	0	0	0	0	2	1	2	2	1	1	1	1	3	2	1	1	2	2	2	3	0	0	1	1	2	2	3	3	2	2	0	0
19	F	RF	K	2023	23	Reticulated	n/a	n/a	1	1	2	2	n/a	n/a	n/a	2	2	0	2	n/a	n/a	0	1	1	1	n/a	n/a	1	1	2	2	3	3	2	2	0	0	1	1	n/a	n/a	2	2	2	2	0	0	2	2
19	F	LF	K	2023	23	Reticulated	n/a	n/a	1	3	2	2	n/a	n/a	n/a	n/a	n/a	0	1	n/a	n/a	1	2	1	2	n/a	n/a	2	3	1	2	2	1	2	2	0	0	0	0	n/a	n/a	1	3	1	3	n/a	n/a	n/a	n/a
19	F	RH	K	2023	23	Reticulated	n/a	n/a	2	1	1	1	n/a	n/a	n/a	2	2	1	1	n/a	n/a	0	0	0	0	1	1	1	1	1	1	2	0	2	2	0	0	0	0	n/a	n/a	1	1	1	1	1	1	2	2
19	F	LH	K	2023	23	Reticulated	n/a	n/a	2	1	1	1	n/a	n/a	n/a	n/a	n/a	0	0	n/a	n/a	0	0	0	0	n/a	n/a	0	1	0	1	2	1	2	2	0	0	0	0	n/a	n/a	1	1	1	1	1	1	2	2
20	M	RF	L	2021	18	Reticulated	0	0	1	1	0	0	0	0	0	0	0	0	0	0	2	0	0	0	0	0	0	0	0	0	0	2	3	2	2	0	0	0	0	0	0	1	1	1	1	0	0	0	0
20	M	LF	L	2021	18	Reticulated	2	2	1	1	1	1	0	0	0	0	0	0	0	0	0	0	0	0	0	0	0	0	0	1	1	1	2	0	0	0	0	0	1	1	1	1	1	1	1	0	0	1	2
20	M	RH	L	2021	18	Reticulated	0	0	2	2	0	0	0	1	1	0	0	1	0	0	0	0	0	2	2	0	0	2	1	2	1	3	3	2	2	0	3	2	2	0	0	2	2	3	2	0	0	0	0
20	M	LH	L	2021	18	Reticulated	0	0	1	1	0	0	0	0	0	0	0	0	0	0	0	0	0	1	1	0	0	0	0	1	1	3	3	2	2	2	0	1	1	0	0	1	1	2	2	0	0	0	0
21	M	RF	G	2021	11.7	Masai	0	0	1	1	0	0	0	1	1	1	1	0	0	0	0	1	1	1	2	0	0	0	0	2	2	2	2	1	1	1	3	0	0	0	0	1	1	1	1	0	0	1	0
21	M	LF	G	2021	11.7	Masai	0	0	1	0	0	0	0	0	1	0	0	0	0	2	1	1	1	2	2	0	0	0	0	2	2	2	2	1	1	3	1	1	1	0	0	0	0	1	1	0	0	0	0
21	M	RH	G	2021	11.7	Masai	0	0	0	0	0	0	0	0	0	0	0	0	0	0	0	0	1	0	1	0	0	0	0	0	0	0	0	1	1	0	0	1	1	0	0	0	0	1	1	0	0	0	0
Susp br min = Suspensory branch mineralization
DDFT min = Deep digital flexor tendon mineralization
SDFT min = Superficial digital flexor tendon mineralization
Interdigital lig min = Interdigital ligament mineralization
Straight lig min = Straight distal sesamoidean ligament mineralization
Oblique lig min = Oblique distal sesamoidean ligament mineralization
Collat fetlock = Collateral ligament of the fetlock desmopathy
Collat PIP = Collateral ligaments of the proximal interphalanageal joint desmopathy
Collat DIP = Collateral ligament of the distal interphalangeal joint desmopathy
Fetlock SBC = Fetlock subchondral bone cyst-like lesions or defects
PIP SBC = Proximal interphalangeal joint subchondral bone cyst-like lesions or defects
Navicular dz = navicular sclerosis, widened synovial invaginations, subchondral bone cysts or subchondral bone erosion
Ped Ost = Pedal osteitis
P3 fract = P3 fracture
Laminitis = laminitis
Osteo fetlock = Osteophytes of the fetlock
[truncated: 1 more columns]
